# Supplementary material for: Effective Antimicrobial Solutions for Eradicating Multi-Resistant and β-Lactamase-Producing Nosocomial Gram-Negative Pathogens
Source: Antibiotics (Basel). 2021 Oct 21;10(11):1283. doi: 10.3390/antibiotics10111283 (PMC8614872; doi:10.3390/antibiotics10111283)
Supplement: Supplementary file 1 [file antibiotics-10-01283-s001.zip]

Archive with 1 entries (1 files):
- antibiotics-1376458-supplementary.pdf
